# Supplementary material for: Depletion of Paraoxonase 1 (Pon1) Dysregulates mTOR, Autophagy, and Accelerates Amyloid Beta Accumulation in Mice
Source: Cells. 2023 Feb 26;12(5):746. doi: 10.3390/cells12050746 (PMC10001133; doi:10.3390/cells12050746)
Supplement: Supplementary file 1 [file cells-12-00746-s001.zip]

Archive with 1 entries (1 files):
- cells-2204117-supplementary.pdf
